# Supplementary material for: Biosynthesis of selenium nanoparticles from Dahlia pinnata tuberous roots with antibacterial, antidiabetic, and erythrocyte membrane protective activities
Source: Sci Rep. 2025 Jul 26;15:27177. doi: 10.1038/s41598-025-12457-x (PMC12297624; doi:10.1038/s41598-025-12457-x)
Supplement: Supplementary file 1 — Supplementary Material 1 [file 41598_2025_12457_MOESM1_ESM.xlsx]

## Sheet: Antimicrobial activities
		mic									mbc
		MDR n=15				non- MDR n=55					mdr n= 15				non- mdr n=55
	Sample	SeNPs MIC (µg/ml)	Selenium PrecursorMIC (µg/ml)	Vancomycin MIC (µg/ml)		SeNPs MIC (µg/ml)	Selenium PrecursorMIC (µg/ml)	Vancomycin MIC (µg/ml)		Sample	SeNPs MIC (µg/ml)	Selenium PrecursorMIC (µg/ml)	Vancomycin MIC (µg/ml)		SeNPs MIC (µg/ml)	Selenium PrecursorMIC (µg/ml)	Vancomycin MIC (µg/ml)
	1	50	150	10	1	10	150	1		1	100	300	32	1	50	200	4
	2	50	200	16	2	15	100	5		2	50	200	16	2	25	150	8
	3	50	200	12	3	20	100	5		3	100	300	32	3	25	100	8
	4	25	150	8	4	25	150	8		4	50	200	16	4	50	150	8
	5	25	250	16	5	15	150	5		5	100	250	32	5	25	200	16
	6	50	250	10	6	15	100	5		6	50	250	32	6	25	150	8
	7	25	150	12	7	25	100	5		7	100	350	16	7	50	100	8
	8	50	200	8	8	20	100	3		8	50	300	32	8	50	150	8
	9	25	150	10	9	10	100	8		9	100	200	16	9	25	150	8
	10	25	200	12	10	20	150	8		10	50	200	16	10	50	200	16
	11	25	200	16	11	10	150	5		11	100	300	32	11	25	200	16
	12	25	150	12	12	10	100	3		12	50	200	16	12	25	150	8
	13	50	200	16	13	15	150	8		13	100	250	32	13	25	200	16
	14	25	200	10	14	20	150	2		14	50	150	16	14	25	200	4
	15	25	200	8	15	10	100	6		15	100	300	32	15	25	150	16
avarage		35	190	11.7333	16	15	150	10		avarage	76.6667	250	24.5333	16	25	150	16
SD		12.6773	33.8062	3.01109	17	15	150	3		SD	25.8199	56.6947	8.26236	17	24.8717	200	8
					18	15	100	3						18	50	200	8.30111
					19	15	150	5						19	25	200	8
					20	20	100	4						20	25	100	8
					21	10	150	2						21	49.6565	200	4
					22	20	100	5						22	25	150	8
					23	10	100	3						23	50	150	8
					24	15	100	6						24	25	150	16
					25	10	100	3						25	25	100	8
					26	10	200	8						26	50	150	16
					27	15	150	4						27	25	200	7.65024
					28	10	150	4						28	50	200	8
					29	10	100	7						29	25	150	16
					30	10	100	2						30	25	150	8
					31	20	100	5						31	25	150	16
					32	15	150	7						32	50	200	16
					33	15	150	2						33	50	200	4
					34	15	100	6						34	25	150	16
					35	25	150	6						35	50	200	8
					36	20	100	6						36	25	150	16
					37	10	150	4						37	50	200	8
					38	20	100	3						38	25	150	8
					39	15	100	6						39	25	150.17	8
					40	15	100	5						40	50	200	16
					41	10	100	5						41	50	100	16
					42	15	150	6						42	50	150	5
					43	15	100	4						43	50	150	8
					44	10	100	5						44	50	150	16
					45	15	100	6						45	25	100	8
					46	20	100	4						46	25	100	8
					47	20	100	8						47	25	150	15.5973
					48	10	100	6						48	50	149.719	8
					49	10	100	3						49	50	200	4
					50	15	200	6						50	25	100	16
					51	20	100	3						51	50	200	4
					52	10	100	6						52	25	200	16
					53	20	100	7						53	25	150	8
					54	10	100	4						54	50	100	8
					55	15	100	6						55	25	150	16
MIC					Avrage	15	120	5						AVARAGE	35.446	159.998	10.41
MDR n=15					sd	4.51335	28.2187	1.91485						SD	12.4398	35.2248	4.42947
Anova: Single Factor										MBC
										mdr n= 15
SUMMARY										Anova: Single Factor
Groups	Count	Sum	Average	Variance
SeNPs MIC (µg/ml)	15	525	35	160.714						SUMMARY
Selenium PrecursorMIC (µg/ml)	15	2850	190	1142.86						Groups	Count	Sum	Average	Variance
Vancomycin MIC (µg/ml)	15	176	11.7333	9.06667						SeNPs MIC (µg/ml)	15	1150	76.6667	666.667
										Selenium PrecursorMIC (µg/ml)	15	3750	250	3214.29
										Vancomycin MIC (µg/ml)	15	368	24.5333	68.2667
ANOVA
Source of Variation	SS	df	MS	F	P-value	F crit
Between Groups	281727	2	140863	321.94	3.3654e-26	3.21994				ANOVA
Within Groups	18376.9	42	437.546							Source of Variation	SS	df	MS	F	P-value	F crit
										Between Groups	417988	2	208994	158.761	2.61821e-20	3.21994
Total	300104	44								Within Groups	55289.1	42	1316.41
										Total	473277	44
						MIC
						non- MDR n=55										MBC
						Anova: Single Factor										non- mdr n=55
																Anova: Single Factor
						SUMMARY
						Groups	Count	Sum	Average	Variance						SUMMARY
						SeNPs MIC (µg/ml)	55	825	15	20.3704						Groups	Count	Sum	Average	Variance
						Selenium PrecursorMIC (µg/ml)	55	6600	120	796.296						SeNPs MIC (µg/ml)	55	1949.53	35.446	154.749
						Vancomycin MIC (µg/ml)	55	275	5	3.66667						Selenium PrecursorMIC (µg/ml)	55	8799.89	159.998	1240.78
																Vancomycin MIC (µg/ml)	55	572.549	10.41	19.6202
						ANOVA
						Source of Variation	SS	df	MS	F	P-value	F crit				ANOVA
						Between Groups	446417	2	223208	816.284	2.51166e-85	3.05182				Source of Variation	SS	df	MS	F	P-value	F crit
						Within Groups	44298	162	273.444							Between Groups	706137	2	353069	748.474	1.45967e-82	3.05182
																Within Groups	76418.3	162	471.718
						Total	490715	164
																Total	782555	164

## Sheet: antimicrobial resistance 
MDR	VA-Res.,CLI-Res.,PEN-Interm.,AMC-Res.,TET-Interm.	VA-Res.,CLI-Res.,PEN-Res.,AMC-Res.,TET-Res.		VA-Res.,CLI-Res.,PEN-Interm.,AMC-Res.,TET-Interm.	6		Test
	6	10		VA-Res.,CLI-Res.,PEN-Interm.,AMC-Res.,TET-Interm.	5
	5	8		VA-Res.,CLI-Res.,PEN-Interm.,AMC-Res.,TET-Interm.	7		Null hypothesis	H₀: μ₁ - µ₂ = 0
	7	9		VA-Res.,CLI-Res.,PEN-Res.,AMC-Res.,TET-Res.	10		Alternative hypothesis	H₁: μ₁ - µ₂ ≠ 0
	6	9		VA-Res.,CLI-Res.,PEN-Res.,AMC-Res.,TET-Res.	8		T-Value	DF	P-Value
	1	1		VA-Res.,CLI-Res.,PEN-Res.,AMC-Res.,TET-Res.	9		-3.67	4	0.021
	0.333333	0.333333
Non-MDR	VA-Sens.,CLI-Sens.,PEN-Sens.,AMC-Sens.,TET-Sens.	VA-Sens.,CLI-Interm.,PEN-Sens.,AMC-Interm.,TET-Interm.	VA-Interm.,CLI-Interm.,PEN-Interm.,AMC-Interm.,TET-Interm.	VA-Sens.,CLI-Res.,PEN-Interm.,AMC-Interm.,TET-Interm.
	17	15	8	15
	19	12	9	10
	21	15	13	11
	19	14	10	12
	2	1.73205	2.64575	2.64575
	0.471405	0.438691	0.542192	0.542192
		VA-Sens.,CLI-Sens.,PEN-Sens.,AMC-Sens.,TET-Sens.	17
		VA-Sens.,CLI-Sens.,PEN-Sens.,AMC-Sens.,TET-Sens.	19
		VA-Sens.,CLI-Sens.,PEN-Sens.,AMC-Sens.,TET-Sens.	21
		VA-Sens.,CLI-Interm.,PEN-Sens.,AMC-Interm.,TET-Interm.	15
		VA-Sens.,CLI-Interm.,PEN-Sens.,AMC-Interm.,TET-Interm.	12
		VA-Sens.,CLI-Interm.,PEN-Sens.,AMC-Interm.,TET-Interm.	15
		VA-Interm.,CLI-Interm.,PEN-Interm.,AMC-Interm.,TET-Interm.	8
		VA-Interm.,CLI-Interm.,PEN-Interm.,AMC-Interm.,TET-Interm.	9
		VA-Interm.,CLI-Interm.,PEN-Interm.,AMC-Interm.,TET-Interm.	13
		VA-Sens.,CLI-Res.,PEN-Interm.,AMC-Interm.,TET-Interm.	15
		VA-Sens.,CLI-Res.,PEN-Interm.,AMC-Interm.,TET-Interm.	10
		VA-Sens.,CLI-Res.,PEN-Interm.,AMC-Interm.,TET-Interm.	11
		Analysis of Variance
		Source	DF	Adj SS	Adj MS	F-Value	P-Value
		Antimicrobial_1	3	134.25	44.75	8.52	0.007
		Error	8	42	5.25
		Total	11	176.25
		Tukey Pairwise Comparisons
		Grouping Information Using the Tukey Method and 95% Confidence
		Antimicrobial_1	N	Mean	Grouping
		VA-Sens.,CLI-Sens.,PEN-Sens.,AMC-Sens.,TET-Sens.	3	19	A
		VA-Sens.,CLI-Interm.,PEN-Sens.,AMC-Interm.,TET-Interm.	3	14	A	B
		VA-Sens.,CLI-Res.,PEN-Interm.,AMC-Interm.,TET-Interm.	3	12		B
		VA-Interm.,CLI-Interm.,PEN-Interm.,AMC-Interm.,TET-Interm.	3	10		B
		Means that do not share a letter are significantly different.
		Tukey Simultaneous 95% CIs

## Sheet: Particle size 
	Number of particles analyzed	Mean diameter	Median diameter	Standard deviation	Minimum diameter	Maximum diameter
	137	15.5	4.1	55.52	1.1	466.46
	140	17.37	4.4	51.52	2.1	446.46
	134	19.24	4.5	53.52	1.6	456.46
	137	17.37	4.33333	53.52	1.6	456.46
	3	1.87	0.208167	2	0.5	10
	0.57735	0.455826	0.152084	0.471405	0.235702	1.05409
	Number of particles analyzed	137
	Number of particles analyzed	140
	Number of particles analyzed	134		Analysis of Variance
	Mean diameter	15.5
	Mean diameter	17.37		Source	DF	Adj SS	Adj MS	F-Value	P-Value
	Mean diameter	19.24		TEM	5	466297	93259.3	4791.12	0.001
	Median diameter	4.1		Error	12	234	19.5
	Median diameter	4.4		Total	17	466530
	Median diameter	4.5
	Standard deviation	55.52
	Standard deviation	51.52
	Standard deviation	53.52		Grouping Information Using the Tukey Method and 95% Confidence
	Minimum diameter	1.1
	Minimum diameter	2.1		TEM	N	Mean	Grouping
	Minimum diameter	1.6		Maximum diameter	3	456.46	A
	Maximum diameter	466.46		Number of particles analyzed	3	137		B
	Maximum diameter	446.46		Standard deviation	3	53.52			C
	Maximum diameter	456.46		Mean diameter	3	17.37				D
				Median diameter	3	4.333					E
				Minimum diameter	3	1.6					E
				Means that do not share a letter are significantly different.

## Sheet: α-Amy., α-Glucosidase,hemolysin
																		1000	SeNPs	91	Test
			ALPHA AMYLASE																SeNPs	92
																			SeNPs	90	Null hypothesis	H₀: μ₁ - µ₂ = 0
			conc. (ug/ml).	SeNPs	St. (Acarbose)														St. (Acarbose)	98.1	Alternative hypothesis	H₁: μ₁ - µ₂ ≠ 0
			1000	91	98.3														St. (Acarbose)	98.2	T-Value	DF	P-Value
			500	83.8	96.4														St. (Acarbose)	98.6	-12.22	2	0.007
			250	73.9	92.1
			125	63.9	90.3
			62.5	54.1	80.9
			31.25	43.4	71.7
			15.62	31.9	61.5
			7.81	23.6	51.5
			3.9	13.2	43.6
			1.95	2.6	34.1
			SeNPs	1000	500	250	125	62.5	31.25	15.62	7.81	3.9	1.95
				91	80	70	65	50	45.2	28	22	12	2.3
				92	90	71.7	60	50	43	32	25	12.8	3.2
				90	81.4	80	66.7	62.3	42	35.7	23.8	14.8	2.3
				91	83.8	73.9	63.9	54.1	43.4	31.9	23.6	13.2	2.6
				1	5.41479	5.3507	3.48281	7.10141	1.63707	3.85097	1.50997	1.44222	0.519615
				0.333333	0.775657	0.771053	0.622077	0.888282	0.426494	0.65413	0.409602	0.400308	0.240281
			St. (Acarbose)	1000	500	250	125	62.5	31.25	15.62	7.81	3.9	1.95
				98.1	95.5	91.3	89.3	81.9	71.5	61.3	52.9	43.4	34.9
				98.2	96.3	92	90.4	80.9	71.6	60.3	50.9	44.5	33.77
				98.6	97.4	92.9	91.2	79.8	72	62.9	50.78	42.8	33.5
				98.3	96.4	92.0667	90.3	80.8667	71.7	61.5	51.5267	43.5667	34.0567
				0.264575	0.953939	0.802081	0.953939	1.0504	0.264575	1.31149	1.19085	0.862168	0.74272
				0.171456	0.325566	0.29853	0.325566	0.34163	0.171456	0.381734	0.363754	0.30951	0.287271
			Conc. (ug/ml)	SeNPs	St. (Acarbose)
			1000	81.4	94.4
			500	75.3	92.3													1000	SeNPs	80.3		Test
			250	69.2	88.9														SeNPs	81
			125	63.5	84.7														SeNPs	80		Null hypothesis	H₀: μ₁ - µ₂ = 0
			62.5	56.9	77.1														St. (Acarbose)	94.2		Alternative hypothesis	H₁: μ₁ - µ₂ ≠ 0
			31.25	48.3	70.5														St. (Acarbose)	93.8		T-Value	DF	P-Value
			15.63	43.5	62.3														St. (Acarbose)	95.3		-26.05	3	0
			7.81	38	54.7
			3.91	30.9	47.5
			1.95	23.9	43.3
			0	0	0
			SeNPs	1000	500	250	125	62.5	31.25	15.62	7.81	3.9	1.95
				80.3	74.3	69	63	56.9	47.3	42.5	37.9	30.8	22.8
				81	76	70.6	63.5	55.9	48.6	44.5	39	31	23.9
				80	75.6	68.1	64	57.9	49	43.5	37	30.8	24.9
				80.4333	75.3	69.2333	63.5	56.9	48.3	43.5	37.9667	30.8667	23.8667
				0.51316	0.888819	1.26623	0.5	1	0.888819	1	1.00167	0.11547	1.0504
				0.238784	0.314257	0.375089	0.235702	0.333333	0.314257	0.333333	0.333611	0.11327	0.34163
			St. (Acarbose)	1000	500	250	125	62.5	31.25	15.62	7.81	3.9	1.95
				94.2	91.3	88.8	84.6	77.2	69.5	60.3	53.1	47.4	43.1
				93.8	93	87.9	83.9	79	70.5	64	55	48	43
				95.3	92.6	89.9	85.6	75	71.5	62.5	56	47.2	44
				94.4333	92.3	88.8667	84.7	77.0667	70.5	62.2667	54.7	47.5333	43.3667
				0.776745	0.888819	1.00167	0.8544	2.00333	1	1.861	1.47309	0.416333	0.550757
				0.293777	0.314257	0.333611	0.308113	0.471797	0.333333	0.454729	0.40457	0.21508	0.247377
			Conc. (ug/ml)	SeNPs	Indometh
			1000	96	99.7
			500	93.2	96.1
			250	86.1	93.4
			125	82.1	86.6													1000	SeNPs	95
			62.5	72.7	79.3														SeNPs	98
			31.25	60.5	72.4														SeNPs	95		Test
			15.63	53.3	65.6														St. (Acarbose)	99.9
			7.81	44.4	53.1														St. (Acarbose)	99.7		Null hypothesis	H₀: μ₁ - µ₂ = 0
			3.91	35.6	43.9														St. (Acarbose)	99.4		Alternative hypothesis	H₁: μ₁ - µ₂ ≠ 0
			0	0	0																	T-Value	DF	P-Value
																						-3.63	2	0.068
			SeNPs	1000	500	250	125	62.5	31.25	15.62	7.81	3.9
				95	93	88.1	81.1	70.7	60.5	51.9	42.9	34.9
				98	94	86.3	82	74.6	62.5	53	46.8	35.9
				95	92.7	84	83.3	72.7	58.5	55	43.4	35.9
				96	93.2333	86.1333	82.1333	72.6667	60.5	53.3	44.3667	35.5667
				1.73205	0.680686	2.05508	1.10604	1.95021	2	1.57162	2.12211	0.57735
				0.438691	0.275012	0.477851	0.350562	0.4655	0.471405	0.417881	0.485582	0.253279
			Indometh	1000	500	250	125	62.5	31.25	15.62	7.81	3.9
				99.9	96.6	93	84.6	80	73	66.6	53.1	44.7
				99.7	96.1	93.2	87	82	71.9	65	53	42
				99.4	96	94	85.3	76	72.2	65.3	53.3	44.9
				99.6667	96.2333	93.4	85.6333	79.3333	72.3667	65.6333	53.1333	43.8667
				0.251661	0.321455	0.52915	1.23423	3.05505	0.568624	0.85049	0.152753	1.61967
				0.167219	0.18899	0.242476	0.37032	0.582623	0.251357	0.307407	0.130279	0.424221
